# Supplementary material for: Pharmacy Students’ Perceptions of Self-Reflection and Peer and Educator Feedback on the Development of Patient Counselling Skills: A Qualitative Analysis
Source: Pharmacy (Basel). 2026 Mar 3;14(2):41. doi: 10.3390/pharmacy14020041 (PMC13010727; doi:10.3390/pharmacy14020041)
Supplement: Supplementary file 1 [file pharmacy-14-00041-s001.zip]

Archive with 1 entries (1 files):
- pharmacy-4158248-supplementary.pdf
